# Supplementary material for: A Novel Method to Reduce Time Investment When Processing Videos from Camera Trap Studies
Source: PLoS One. 2014 Jun 11;9(6):e98881. doi: 10.1371/journal.pone.0098881 (PMC4053333; doi:10.1371/journal.pone.0098881)
Supplement: Code S1 — Matlab Code. (M) [file pone.0098881.s001.m]

function [Da,Db] = calculate_D(filename,ss_x,ss_t)

%'filename' is the Name of the black and white Video
% ss_x is the subsample rate along the x and y dimension
% ss_t is the subsample rate along the t dimension

carobj=VideoReader(filename);
nFrames=carobj.NumberOfFrames;
M=carobj.Height;
N=carobj.Width; 
im=read(carobj,2);  
for k=1:nFrames-1;
    im=read(carobj,k+1);
    par=double(squeeze(im(:,:,1)));  
    par=resample(par,1,ss_x);
    video(:,:,k)=resample(par',1,ss_x)'; 
end
for k=1:(nFrames-ss_t)/ss_t;
    video2(:,:,k)=mean(video(:,:,(k-1)*ss_t+1:k*ss_t),3);
end
[a b c]=size(video2);
MM=mean(video2,3);
for k=2:c
    par2(k)=sqrt(sum(sum((double(squeeze(video2(:,:,k)))-MM).^2)));
    par3(k)=sqrt(sum(sum((double(squeeze(video2(:,:,k)))-double(squeeze(video2(:,:,k-1)))).^2)));
end
Da=abs((max(par2(:,2:end)')-min(par2(:,2:end)'))');
Db=abs((max(par3(:,2:end)')-min(par3(:,2:end)'))');  
end
